# Supplementary material for: Live Cell Imaging During Germination Reveals Dynamic Tubular Structures Derived from Protein Storage Vacuoles of Barley Aleurone Cells
Source: Plants (Basel). 2014 Sep 5;3(3):442–57. doi: 10.3390/plants3030442 (PMC4844346; doi:10.3390/plants3030442)
Supplement: Supplementary File 1 [file plants-03-00442-s001.zip]

Archive with 8 entries (7 files):
- plants-61603-Supplementary/
- plants-61603-Supplementary/movie1.avi
- plants-61603-Supplementary/movie2.avi
- plants-61603-Supplementary/movie3.avi
- plants-61603-Supplementary/movie4.avi
- plants-61603-Supplementary/movie5.avi
- plants-61603-Supplementary/movie6.avi
- plants-61603-Supplementary/movie7.avi
